# Supplementary material for: Albizia julibrissin Exerts Anti-Obesity Effects by Inducing the Browning of 3T3L1 White Adipocytes
Source: Int J Mol Sci. 2023 Jul 15;24(14):11496. doi: 10.3390/ijms241411496 (PMC10380714; doi:10.3390/ijms241411496)
Supplement: Supplementary file 1 [file ijms-24-11496-s001.zip]

Archive with 1 entries (1 files):
- ijms-2475563-supplementary.pdf
